# Supplementary material for: Asymmetric relationships between proteins shape genome evolution
Source: Genome Biol. 2009 Feb 12;10(2):R19. doi: 10.1186/gb-2009-10-2-r19 (PMC2688278; doi:10.1186/gb-2009-10-2-r19)
Supplement: Additional data file 1 — Asymmetrically dependent reaction pairs A→B for which the independent gene B was lost while gene A was retained ('AB = 10') and vice versa ('AB = 01'), both in at least five species. In this table, R is the smallest possible partition in the species tree (taken from STRING 7.0 [9]) that contained all 'AB = 10' species, and L is the remainder of the tree; we list only the cases where 'AB = 10' and 'AB = 01' were perfectly separable (neutral 'AB = 00' and 'AB = 11' species were not considered). [file gb-2009-10-2-r19-S1.xls]

## Sheet: Eco
R: smallest tree partition with all "AB=10" species (>4) and no "AB=01" species; L: remainder of the tree with at least 5 "AB=01" species
					Partition R				Partition L
explanation	gnsA	gnsB	ogsA	ogsB	00R	01R	10R	11R	00L	01L	10L	11L	nspecR	nspecL	sp_R	sp_L
Gene displacement: of the shikimate kinase (b3390+b0388), notice that the two families (3390+b0388) are paralogs	(b2599|b2600)	(b3390|b0388)	((COG0077&COG1605)|(COG0287&COG1605))	(COG0703|COG0703)	5	0	17	4	51	93	0	203	26	347	Aeropyrum pernix:00,Archaeoglobus fulgidus:10,Haloarcula marismortui:10,Halobacterium sp. NRC-1:10,Methanocaldococcus jannaschii:10,Methanococcoides burtonii:11,Methanococcus maripaludis:10,Methanopyrus kandleri:10,Methanosarcina acetivorans:11,Methanosarcina barkeri:11,Methanosarcina mazei:11,Methanosphaera stadtmanae:10,Methanothermobacter thermautotr.:10,Nanoarchaeum equitans:00,Natronomonas p…	Acidobacterium sp. Ellin345:11,Acinetobacter sp. ADP1:11,Agrobacterium tumefaciens:11,Anabaena variabilis:01,Anaeromyxobacter dehalogenans:01,Anaplasma marginale:00,Anaplasma phagocytophilum:00,Anopheles gambiae:00,Apis mellifera:00,Aquifex aeolicus:11,Arabidopsis thaliana:11,Aspergillus fumigatus:11,Aster yellows phytoplasma:00,Azoarcus sp. EbN1:11,Bacillus anthracis 0581:11,Bacillus anthracis P…
	(b1263&b1264)	(b3390|b0388)	((COG0512&COG0547)&COG0147)	(COG0703|COG0703)	2	0	20	4	51	55	0	241	26	347	Aeropyrum pernix:10,Archaeoglobus fulgidus:10,Haloarcula marismortui:10,Halobacterium sp. NRC-1:10,Methanocaldococcus jannaschii:10,Methanococcoides burtonii:11,Methanococcus maripaludis:10,Methanopyrus kandleri:10,Methanosarcina acetivorans:11,Methanosarcina barkeri:11,Methanosarcina mazei:11,Methanosphaera stadtmanae:10,Methanothermobacter thermautotr.:10,Nanoarchaeum equitans:00,Natronomonas p…	Acidobacterium sp. Ellin345:11,Acinetobacter sp. ADP1:11,Agrobacterium tumefaciens:11,Anabaena variabilis:11,Anaeromyxobacter dehalogenans:11,Anaplasma marginale:00,Anaplasma phagocytophilum:00,Anopheles gambiae:00,Apis mellifera:00,Aquifex aeolicus:11,Arabidopsis thaliana:11,Aspergillus fumigatus:11,Aster yellows phytoplasma:00,Azoarcus sp. EbN1:11,Bacillus anthracis 0581:11,Bacillus anthracis P…
	b2599	(b3390|b0388)	(COG0077&COG1605)	(COG0703|COG0703)	5	0	17	4	51	100	0	196	26	347	Aeropyrum pernix:00,Archaeoglobus fulgidus:10,Haloarcula marismortui:10,Halobacterium sp. NRC-1:10,Methanocaldococcus jannaschii:10,Methanococcoides burtonii:11,Methanococcus maripaludis:10,Methanopyrus kandleri:10,Methanosarcina acetivorans:11,Methanosarcina barkeri:11,Methanosarcina mazei:11,Methanosphaera stadtmanae:10,Methanothermobacter thermautotr.:10,Nanoarchaeum equitans:00,Natronomonas p…	Acidobacterium sp. Ellin345:11,Acinetobacter sp. ADP1:11,Agrobacterium tumefaciens:11,Anabaena variabilis:01,Anaeromyxobacter dehalogenans:01,Anaplasma marginale:00,Anaplasma phagocytophilum:00,Anopheles gambiae:00,Apis mellifera:00,Aquifex aeolicus:11,Arabidopsis thaliana:11,Aspergillus fumigatus:11,Aster yellows phytoplasma:00,Azoarcus sp. EbN1:11,Bacillus anthracis 0581:11,Bacillus anthracis P…
	b2600	(b3390|b0388)	(COG0287&COG1605)	(COG0703|COG0703)	6	0	16	4	51	97	0	199	26	347	Aeropyrum pernix:00,Archaeoglobus fulgidus:10,Haloarcula marismortui:10,Halobacterium sp. NRC-1:10,Methanocaldococcus jannaschii:10,Methanococcoides burtonii:11,Methanococcus maripaludis:10,Methanopyrus kandleri:10,Methanosarcina acetivorans:11,Methanosarcina barkeri:11,Methanosarcina mazei:11,Methanosphaera stadtmanae:10,Methanothermobacter thermautotr.:10,Nanoarchaeum equitans:00,Natronomonas p…	Acidobacterium sp. Ellin345:11,Acinetobacter sp. ADP1:11,Agrobacterium tumefaciens:11,Anabaena variabilis:01,Anaeromyxobacter dehalogenans:01,Anaplasma marginale:00,Anaplasma phagocytophilum:00,Anopheles gambiae:00,Apis mellifera:00,Aquifex aeolicus:11,Arabidopsis thaliana:11,Aspergillus fumigatus:11,Aster yellows phytoplasma:00,Azoarcus sp. EbN1:11,Bacillus anthracis 0581:11,Bacillus anthracis P…
	b1263	(b3390|b0388)	(COG0512&COG0547)	(COG0703|COG0703)	2	0	20	4	51	55	0	241	26	347	Aeropyrum pernix:10,Archaeoglobus fulgidus:10,Haloarcula marismortui:10,Halobacterium sp. NRC-1:10,Methanocaldococcus jannaschii:10,Methanococcoides burtonii:11,Methanococcus maripaludis:10,Methanopyrus kandleri:10,Methanosarcina acetivorans:11,Methanosarcina barkeri:11,Methanosarcina mazei:11,Methanosphaera stadtmanae:10,Methanothermobacter thermautotr.:10,Nanoarchaeum equitans:00,Natronomonas p…	Acidobacterium sp. Ellin345:11,Acinetobacter sp. ADP1:11,Agrobacterium tumefaciens:11,Anabaena variabilis:11,Anaeromyxobacter dehalogenans:11,Anaplasma marginale:00,Anaplasma phagocytophilum:00,Anopheles gambiae:00,Apis mellifera:00,Aquifex aeolicus:11,Arabidopsis thaliana:11,Aspergillus fumigatus:11,Aster yellows phytoplasma:00,Azoarcus sp. EbN1:11,Bacillus anthracis 0581:11,Bacillus anthracis P…
	(b4054|b0928)	(b3390|b0388)	(COG1448|COG1448)	(COG0703|COG0703)	1	0	12	21	60	173	0	106	34	339	Anopheles gambiae:10,Apis mellifera:10,Arabidopsis thaliana:11,Aspergillus fumigatus:11,Bos taurus:11,Caenorhabditis elegans:10,Candida glabrata:11,Canis familiaris:11,Ciona intestinalis:10,Cryptosporidium hominis:00,Cyanidioschyzon merolae:11,Danio rerio:10,Debaryomyces hansenii:11,Dictyostelium discoideum:10,Drosophila melanogaster:10,Eremothecium gossypii:11,Filobasidiella neoformans:11,Gallus…	Acidobacterium sp. Ellin345:01,Acinetobacter sp. ADP1:11,Aeropyrum pernix:00,Agrobacterium tumefaciens:01,Anabaena variabilis:01,Anaeromyxobacter dehalogenans:01,Anaplasma marginale:00,Anaplasma phagocytophilum:00,Aquifex aeolicus:01,Archaeoglobus fulgidus:00,Aster yellows phytoplasma:00,Azoarcus sp. EbN1:11,Bacillus anthracis 0581:01,Bacillus anthracis Porton:01,Bacillus anthracis Sterne:01,Baci…
Gene displacement: of b0910 and b0171 (cytidilate kinase)	b3619	(b0910|b0171)	COG0451	(COG0283|COG0528)	0	0	31	3	1	65	0	273	34	339	Anopheles gambiae:10,Apis mellifera:11,Arabidopsis thaliana:11,Aspergillus fumigatus:10,Bos taurus:10,Caenorhabditis elegans:10,Candida glabrata:10,Canis familiaris:10,Ciona intestinalis:10,Cryptosporidium hominis:10,Cyanidioschyzon merolae:10,Danio rerio:10,Debaryomyces hansenii:10,Dictyostelium discoideum:10,Drosophila melanogaster:10,Eremothecium gossypii:10,Filobasidiella neoformans:10,Gallus…	Acidobacterium sp. Ellin345:11,Acinetobacter sp. ADP1:11,Aeropyrum pernix:11,Agrobacterium tumefaciens:11,Anabaena variabilis:11,Anaeromyxobacter dehalogenans:11,Anaplasma marginale:11,Anaplasma phagocytophilum:01,Aquifex aeolicus:11,Archaeoglobus fulgidus:11,Aster yellows phytoplasma:01,Azoarcus sp. EbN1:11,Bacillus anthracis 0581:11,Bacillus anthracis Porton:11,Bacillus anthracis Sterne:11,Baci…
	(b2234&b2235)	(b0910|b0171)	(COG0209&COG0208)	(COG0283|COG0528)	1	0	29	3	2	82	0	256	33	340	Anopheles gambiae:10,Apis mellifera:11,Arabidopsis thaliana:11,Aspergillus fumigatus:10,Bos taurus:10,Caenorhabditis elegans:10,Candida glabrata:10,Canis familiaris:10,Ciona intestinalis:10,Cryptosporidium hominis:10,Cyanidioschyzon merolae:10,Danio rerio:10,Debaryomyces hansenii:10,Dictyostelium discoideum:10,Drosophila melanogaster:10,Eremothecium gossypii:10,Filobasidiella neoformans:10,Gallus…	Acidobacterium sp. Ellin345:01,Acinetobacter sp. ADP1:11,Aeropyrum pernix:01,Agrobacterium tumefaciens:11,Anabaena variabilis:01,Anaeromyxobacter dehalogenans:01,Anaplasma marginale:11,Anaplasma phagocytophilum:11,Aquifex aeolicus:11,Archaeoglobus fulgidus:01,Aster yellows phytoplasma:11,Azoarcus sp. EbN1:01,Bacillus anthracis 0581:11,Bacillus anthracis Porton:11,Bacillus anthracis Sterne:11,Baci…
	b2518	(b0910|b0171)	COG0105	(COG0283|COG0528)	0	0	32	29	0	44	0	268	61	312	Aeropyrum pernix:11,Anopheles gambiae:10,Apis mellifera:11,Arabidopsis thaliana:11,Archaeoglobus fulgidus:11,Aspergillus fumigatus:10,Bos taurus:10,Caenorhabditis elegans:10,Candida glabrata:10,Canis familiaris:10,Ciona intestinalis:10,Cryptosporidium hominis:10,Cyanidioschyzon merolae:10,Danio rerio:10,Debaryomyces hansenii:10,Dictyostelium discoideum:10,Drosophila melanogaster:10,Encephalitozoo…	Acidobacterium sp. Ellin345:11,Acinetobacter sp. ADP1:11,Agrobacterium tumefaciens:11,Anabaena variabilis:11,Anaeromyxobacter dehalogenans:11,Anaplasma marginale:11,Anaplasma phagocytophilum:11,Aquifex aeolicus:11,Aster yellows phytoplasma:01,Azoarcus sp. EbN1:11,Bacillus anthracis 0581:11,Bacillus anthracis Porton:11,Bacillus anthracis Sterne:11,Bacillus cereus 10987:11,Bacillus cereus 14579:11,…
	b0200	(b0910|b0171)	COG0241	(COG0283|COG0528)	5	0	25	3	2	184	0	154	33	340	Anopheles gambiae:10,Apis mellifera:11,Arabidopsis thaliana:11,Aspergillus fumigatus:10,Bos taurus:10,Caenorhabditis elegans:10,Candida glabrata:10,Canis familiaris:10,Ciona intestinalis:10,Cryptosporidium hominis:00,Cyanidioschyzon merolae:00,Danio rerio:00,Debaryomyces hansenii:10,Dictyostelium discoideum:10,Drosophila melanogaster:10,Eremothecium gossypii:00,Filobasidiella neoformans:10,Gallus…	Acidobacterium sp. Ellin345:11,Acinetobacter sp. ADP1:01,Aeropyrum pernix:01,Agrobacterium tumefaciens:01,Anabaena variabilis:01,Anaeromyxobacter dehalogenans:01,Anaplasma marginale:01,Anaplasma phagocytophilum:01,Aquifex aeolicus:01,Archaeoglobus fulgidus:01,Aster yellows phytoplasma:01,Azoarcus sp. EbN1:11,Bacillus anthracis 0581:01,Bacillus anthracis Porton:01,Bacillus anthracis Sterne:11,Baci…
	b2780	(b0910|b0171)	COG0504	(COG0283|COG0528)	0	0	31	3	1	6	0	332	34	339	Anopheles gambiae:10,Apis mellifera:11,Arabidopsis thaliana:11,Aspergillus fumigatus:10,Bos taurus:10,Caenorhabditis elegans:10,Candida glabrata:10,Canis familiaris:10,Ciona intestinalis:10,Cryptosporidium hominis:10,Cyanidioschyzon merolae:10,Danio rerio:10,Debaryomyces hansenii:10,Dictyostelium discoideum:10,Drosophila melanogaster:10,Eremothecium gossypii:10,Filobasidiella neoformans:10,Gallus…	Acidobacterium sp. Ellin345:11,Acinetobacter sp. ADP1:11,Aeropyrum pernix:11,Agrobacterium tumefaciens:11,Anabaena variabilis:11,Anaeromyxobacter dehalogenans:11,Anaplasma marginale:11,Anaplasma phagocytophilum:11,Aquifex aeolicus:11,Archaeoglobus fulgidus:11,Aster yellows phytoplasma:11,Azoarcus sp. EbN1:11,Bacillus anthracis 0581:11,Bacillus anthracis Porton:11,Bacillus anthracis Sterne:11,Baci…
	b3176	(b0910|b0171)	COG1109	(COG0283|COG0528)	0	0	31	3	1	13	0	325	34	339	Anopheles gambiae:10,Apis mellifera:11,Arabidopsis thaliana:11,Aspergillus fumigatus:10,Bos taurus:10,Caenorhabditis elegans:10,Candida glabrata:10,Canis familiaris:10,Ciona intestinalis:10,Cryptosporidium hominis:10,Cyanidioschyzon merolae:10,Danio rerio:10,Debaryomyces hansenii:10,Dictyostelium discoideum:10,Drosophila melanogaster:10,Eremothecium gossypii:10,Filobasidiella neoformans:10,Gallus…	Acidobacterium sp. Ellin345:11,Acinetobacter sp. ADP1:11,Aeropyrum pernix:11,Agrobacterium tumefaciens:11,Anabaena variabilis:11,Anaeromyxobacter dehalogenans:11,Anaplasma marginale:11,Anaplasma phagocytophilum:01,Aquifex aeolicus:11,Archaeoglobus fulgidus:11,Aster yellows phytoplasma:01,Azoarcus sp. EbN1:11,Bacillus anthracis 0581:11,Bacillus anthracis Porton:11,Bacillus anthracis Sterne:11,Baci…
Unexplained, from the topology of the pathway it is not straightforward to derive the asymmetric independence	(b1865|b0099)	b1693	(COG0494|COG0494)	COG0710	24	0	221	102	2	7	0	17	347	26	Acidobacterium sp. Ellin345:11,Acinetobacter sp. ADP1:11,Agrobacterium tumefaciens:10,Anabaena variabilis:10,Anaeromyxobacter dehalogenans:10,Anaplasma marginale:00,Anaplasma phagocytophilum:00,Anopheles gambiae:10,Apis mellifera:10,Aquifex aeolicus:11,Arabidopsis thaliana:11,Aspergillus fumigatus:11,Aster yellows phytoplasma:10,Azoarcus sp. EbN1:11,Bacillus anthracis 0581:10,Bacillus anthracis P…	Aeropyrum pernix:11,Archaeoglobus fulgidus:11,Haloarcula marismortui:11,Halobacterium sp. NRC-1:11,Methanocaldococcus jannaschii:01,Methanococcoides burtonii:01,Methanococcus maripaludis:01,Methanopyrus kandleri:01,Methanosarcina acetivorans:11,Methanosarcina barkeri:11,Methanosarcina mazei:11,Methanosphaera stadtmanae:11,Methanothermobacter thermautotr.:11,Nanoarchaeum equitans:00,Natronomonas p…
Gene displacement: of the thioredoxin reductase (b0888)	b2518	b0888	COG0105	COG0492	0	0	17	16	2	42	0	296	33	340	Anopheles gambiae:11,Apis mellifera:11,Arabidopsis thaliana:11,Aspergillus fumigatus:11,Bos taurus:10,Caenorhabditis elegans:10,Candida glabrata:11,Canis familiaris:10,Ciona intestinalis:10,Cryptosporidium hominis:10,Cyanidioschyzon merolae:11,Danio rerio:10,Debaryomyces hansenii:11,Dictyostelium discoideum:11,Drosophila melanogaster:10,Eremothecium gossypii:11,Filobasidiella neoformans:11,Gallus…	Acidobacterium sp. Ellin345:11,Acinetobacter sp. ADP1:11,Aeropyrum pernix:11,Agrobacterium tumefaciens:11,Anabaena variabilis:11,Anaeromyxobacter dehalogenans:11,Anaplasma marginale:11,Anaplasma phagocytophilum:11,Aquifex aeolicus:11,Archaeoglobus fulgidus:11,Aster yellows phytoplasma:00,Azoarcus sp. EbN1:11,Bacillus anthracis 0581:11,Bacillus anthracis Porton:11,Bacillus anthracis Sterne:11,Baci…
	b2750	b0888	COG0529	COG0492	0	0	15	3	4	192	0	159	18	355	Anopheles gambiae:11,Apis mellifera:11,Bos taurus:10,Caenorhabditis elegans:10,Canis familiaris:10,Ciona intestinalis:10,Danio rerio:10,Drosophila melanogaster:10,Gallus gallus:10,Homo sapiens:10,Macaca mulatta:10,Monodelphis domestica:10,Mus musculus:10,Pan troglodytes:10,Rattus norvegicus:10,Takifugu rubripes:10,Tetraodon nigroviridis:10,Xenopus tropicalis:11,	Acidobacterium sp. Ellin345:01,Acinetobacter sp. ADP1:01,Aeropyrum pernix:11,Agrobacterium tumefaciens:01,Anabaena variabilis:01,Anaeromyxobacter dehalogenans:11,Anaplasma marginale:01,Anaplasma phagocytophilum:01,Aquifex aeolicus:11,Arabidopsis thaliana:11,Archaeoglobus fulgidus:11,Aspergillus fumigatus:11,Aster yellows phytoplasma:00,Azoarcus sp. EbN1:01,Bacillus anthracis 0581:11,Bacillus anth…
Gene displacement: S. pombe appears to miss a whole pathway for CoA synthesis, among which "b3634", check Stolz et al. Euk Cell 2004	b0133	b3634	COG0414	COG0669	18	0	14	1	57	59	0	224	33	340	Anopheles gambiae:00,Apis mellifera:10,Arabidopsis thaliana:10,Aspergillus fumigatus:10,Bos taurus:00,Caenorhabditis elegans:00,Candida glabrata:10,Canis familiaris:00,Ciona intestinalis:00,Cryptosporidium hominis:00,Cyanidioschyzon merolae:10,Danio rerio:00,Debaryomyces hansenii:10,Dictyostelium discoideum:10,Drosophila melanogaster:00,Eremothecium gossypii:10,Filobasidiella neoformans:10,Gallus…	Acidobacterium sp. Ellin345:11,Acinetobacter sp. ADP1:11,Aeropyrum pernix:00,Agrobacterium tumefaciens:11,Anabaena variabilis:11,Anaeromyxobacter dehalogenans:11,Anaplasma marginale:11,Anaplasma phagocytophilum:01,Aquifex aeolicus:11,Archaeoglobus fulgidus:00,Aster yellows phytoplasma:00,Azoarcus sp. EbN1:11,Bacillus anthracis 0581:11,Bacillus anthracis Porton:11,Bacillus anthracis Sterne:11,Baci…
Unexplained, the Chlamydophila species have an isolated Orotate phosphoribosyltransferase	b3642	b1207	COG0461	COG0462	0	0	5	2	10	26	0	330	7	366	Chlamydophila abortus:10,Chlamydophila caviae:11,Chlamydophila felis:11,Chlamydophila pneum. AR39:10,Chlamydophila pneum. CWL029:10,Chlamydophila pneum. J138:10,Chlamydophila pneum. TW-183:10,	Acidobacterium sp. Ellin345:11,Acinetobacter sp. ADP1:11,Aeropyrum pernix:11,Agrobacterium tumefaciens:11,Anabaena variabilis:11,Anaeromyxobacter dehalogenans:11,Anaplasma marginale:11,Anaplasma phagocytophilum:11,Anopheles gambiae:11,Apis mellifera:11,Aquifex aeolicus:11,Arabidopsis thaliana:11,Archaeoglobus fulgidus:11,Aspergillus fumigatus:11,Aster yellows phytoplasma:00,Azoarcus sp. EbN1:11,B…
Gene displacemen: of N-acetylglucosamine-1-phosphate uridyltransferase (b3730) in Chlamydia, at least according to KEGG	b1855	b3730	COG1560	COG1207	2	0	14	4	86	113	0	154	20	353	Bacteroides fragilis 9343:10,Bacteroides fragilis YCH46:10,Bacteroides thetaiotaomicron:10,Chlamydia muridarum:10,Chlamydia trachomatis A/HAR-13:10,Chlamydia trachomatis D/UW-3/CX:10,Chlamydophila abortus:10,Chlamydophila caviae:10,Chlamydophila felis:10,Chlamydophila pneum. AR39:10,Chlamydophila pneum. CWL029:10,Chlamydophila pneum. J138:10,Chlamydophila pneum. TW-183:10,Chlorobium chlorochromat…	Acidobacterium sp. Ellin345:11,Acinetobacter sp. ADP1:11,Aeropyrum pernix:00,Agrobacterium tumefaciens:11,Anabaena variabilis:01,Anaeromyxobacter dehalogenans:11,Anaplasma marginale:01,Anaplasma phagocytophilum:00,Anopheles gambiae:00,Apis mellifera:00,Aquifex aeolicus:01,Arabidopsis thaliana:00,Archaeoglobus fulgidus:00,Aspergillus fumigatus:00,Aster yellows phytoplasma:00,Azoarcus sp. EbN1:11,B…

## Sheet: Sce
R: smallest tree partition with all "AB=10" species (>4) and no "AB=01" species; L: remainder of the tree with at least 5 "AB=01" species
					Partition R				Partition L
explanation	gnsA	gnsB	ogsA	ogsB	00R	01R	10R	11R	00L	01L	10L	11L	nspecR	nspecL	sp_R	sp_L
Gene Displacement, The Archaea have another protein functioning as a cytidilate kinase than yeast (YKL024C)	YKL067W	YKL024C	COG0105	COG0563	0	0	14	12	0	44	0	303	26	347	Aeropyrum pernix:10,Archaeoglobus fulgidus:11,Haloarcula marismortui:11,Halobacterium sp. NRC-1:11,Methanocaldococcus jannaschii:10,Methanococcoides burtonii:11,Methanococcus maripaludis:10,Methanopyrus kandleri:10,Methanosarcina acetivorans:11,Methanosarcina barkeri:11,Methanosarcina mazei:11,Methanosphaera stadtmanae:10,Methanothermobacter thermautotr.:10,Nanoarchaeum equitans:10,Natronomonas p…	Acidobacterium sp. Ellin345:11,Acinetobacter sp. ADP1:11,Agrobacterium tumefaciens:11,Anabaena variabilis:11,Anaeromyxobacter dehalogenans:11,Anaplasma marginale:11,Anaplasma phagocytophilum:11,Anopheles gambiae:11,Apis mellifera:11,Aquifex aeolicus:11,Arabidopsis thaliana:11,Aspergillus fumigatus:11,Aster yellows phytoplasma:01,Azoarcus sp. EbN1:11,Bacillus anthracis 0581:11,Bacillus anthracis P…
	(YBL039C|YJR103W)	YKL024C	(COG0504|COG0504)	COG0563	1	0	13	12	0	6	0	341	26	347	Aeropyrum pernix:10,Archaeoglobus fulgidus:11,Haloarcula marismortui:11,Halobacterium sp. NRC-1:11,Methanocaldococcus jannaschii:10,Methanococcoides burtonii:11,Methanococcus maripaludis:10,Methanopyrus kandleri:10,Methanosarcina acetivorans:11,Methanosarcina barkeri:11,Methanosarcina mazei:11,Methanosphaera stadtmanae:10,Methanothermobacter thermautotr.:10,Nanoarchaeum equitans:00,Natronomonas p…	Acidobacterium sp. Ellin345:11,Acinetobacter sp. ADP1:11,Agrobacterium tumefaciens:11,Anabaena variabilis:11,Anaeromyxobacter dehalogenans:11,Anaplasma marginale:11,Anaplasma phagocytophilum:11,Anopheles gambiae:11,Apis mellifera:11,Aquifex aeolicus:11,Arabidopsis thaliana:11,Aspergillus fumigatus:11,Aster yellows phytoplasma:11,Azoarcus sp. EbN1:11,Bacillus anthracis 0581:11,Bacillus anthracis P…
Unexplained, YBR011C is a pyrophosphatase, the direct link with YFR030W is not apparent from pathway maps and depends on the Flux Model	(YFR030W&YJR137C)	YBR011C	((COG0369&COG0674)&(COG0155&COG0674&COG0716&COG1013))	COG0221	0	0	7	0	87	236	0	43	7	366	Bacillus anthracis 0581:10,Bacillus anthracis Porton:10,Bacillus anthracis Sterne:10,Bacillus cereus 10987:10,Bacillus cereus 14579:10,Bacillus cereus E33L:10,Bacillus thuringiensis:10,	Acidobacterium sp. Ellin345:01,Acinetobacter sp. ADP1:01,Aeropyrum pernix:01,Agrobacterium tumefaciens:01,Anabaena variabilis:01,Anaeromyxobacter dehalogenans:01,Anaplasma marginale:01,Anaplasma phagocytophilum:01,Anopheles gambiae:01,Apis mellifera:01,Aquifex aeolicus:01,Arabidopsis thaliana:01,Archaeoglobus fulgidus:00,Aspergillus fumigatus:11,Aster yellows phytoplasma:01,Azoarcus sp. EbN1:01,B…
Gene displacement. YDR531W is involved in CoA synthesis, inositol mono-phosphatase (YHR046C) depends on that in the flux model. For many species thet CoA synthesis pathway is incomplete in the maps, although it appears complete from the biochemical data	(YHR046C|YDR287W)	YDR531W	(COG0483|COG0483)	COG5146	53	0	264	21	1	6	0	28	338	35	Acidobacterium sp. Ellin345:10,Acinetobacter sp. ADP1:10,Aeropyrum pernix:10,Agrobacterium tumefaciens:10,Anabaena variabilis:10,Anaeromyxobacter dehalogenans:10,Anaplasma marginale:10,Anaplasma phagocytophilum:10,Aquifex aeolicus:10,Archaeoglobus fulgidus:10,Aster yellows phytoplasma:00,Azoarcus sp. EbN1:10,Bacillus anthracis 0581:11,Bacillus anthracis Porton:11,Bacillus anthracis Sterne:11,Baci…	Anopheles gambiae:11,Apis mellifera:11,Arabidopsis thaliana:11,Aspergillus fumigatus:11,Bos taurus:11,Caenorhabditis elegans:11,Candida glabrata:11,Canis familiaris:11,Ciona intestinalis:11,Cryptosporidium hominis:01,Cyanidioschyzon merolae:11,Danio rerio:11,Debaryomyces hansenii:11,Dictyostelium discoideum:11,Drosophila melanogaster:11,Encephalitozoon cuniculi:00,Eremothecium gossypii:01,Filobas…
	(YKL182W&YPL231W)	YDR531W	((COG0331&COG2030&COG4981)&(COG0304&COG0331&COG0736&COG4982))	COG5146	9	0	10	0	299	46	0	9	19	354	Bifidobacterium longum:10,Corynebacterium diphtheriae:10,Corynebacterium efficiens:10,Corynebacterium glutamicum:10,Corynebacterium jeikeium:00,Frankia sp. CcI3:00,Leifsonia xyli:00,Mycobact. tuberculosis CDC1551:10,Mycobact. tuberculosis H37Rv:10,Mycobacterium avium:10,Mycobacterium bovis:10,Mycobacterium leprae TN:10,Nocardia farcinica:10,Propionibacterium acnes:00,Streptomyces avermitilis:00,S…	Acidobacterium sp. Ellin345:00,Acinetobacter sp. ADP1:00,Aeropyrum pernix:00,Agrobacterium tumefaciens:00,Anabaena variabilis:00,Anaeromyxobacter dehalogenans:00,Anaplasma marginale:00,Anaplasma phagocytophilum:00,Anopheles gambiae:01,Apis mellifera:01,Aquifex aeolicus:00,Arabidopsis thaliana:01,Archaeoglobus fulgidus:00,Aspergillus fumigatus:11,Aster yellows phytoplasma:00,Azoarcus sp. EbN1:00,B…
	YPL148C	YDR531W	COG0736	COG5146	69	0	222	21	27	23	0	11	312	61	Acidobacterium sp. Ellin345:10,Acinetobacter sp. ADP1:00,Agrobacterium tumefaciens:10,Anabaena variabilis:00,Anaeromyxobacter dehalogenans:10,Anaplasma marginale:10,Anaplasma phagocytophilum:10,Aquifex aeolicus:10,Aster yellows phytoplasma:00,Azoarcus sp. EbN1:10,Bacillus anthracis 0581:11,Bacillus anthracis Porton:11,Bacillus anthracis Sterne:11,Bacillus cereus 10987:11,Bacillus cereus 14579:11,…	Aeropyrum pernix:00,Anopheles gambiae:01,Apis mellifera:01,Arabidopsis thaliana:01,Archaeoglobus fulgidus:00,Aspergillus fumigatus:11,Bos taurus:01,Caenorhabditis elegans:01,Candida glabrata:11,Canis familiaris:01,Ciona intestinalis:01,Cryptosporidium hominis:01,Cyanidioschyzon merolae:01,Danio rerio:01,Debaryomyces hansenii:11,Dictyostelium discoideum:11,Drosophila melanogaster:01,Encephalitozoo…
	(YOR317W|YER015W|YIL009W|YMR246W)	YDR531W	(COG1022|COG1022|COG1022|COG1022)	COG5146	124	0	137	34	57	21	0	0	295	78	Acidobacterium sp. Ellin345:10,Acinetobacter sp. ADP1:10,Aeropyrum pernix:10,Agrobacterium tumefaciens:00,Anabaena variabilis:10,Anaeromyxobacter dehalogenans:10,Anaplasma marginale:00,Anaplasma phagocytophilum:00,Anopheles gambiae:11,Apis mellifera:11,Aquifex aeolicus:10,Arabidopsis thaliana:11,Archaeoglobus fulgidus:10,Aspergillus fumigatus:11,Azoarcus sp. EbN1:10,Bacteroides fragilis 9343:10,B…	Aster yellows phytoplasma:00,Bacillus anthracis 0581:01,Bacillus anthracis Porton:01,Bacillus anthracis Sterne:01,Bacillus cereus 10987:01,Bacillus cereus 14579:01,Bacillus cereus E33L:01,Bacillus clausii:00,Bacillus halodurans:00,Bacillus licheniformis:00,Bacillus subtilis:00,Bacillus thuringiensis:01,Carboxydothermus hydrogenoform.:00,Clostridium acetobutylicum:00,Clostridium perfringens:00,Clo…
Gene displacement: YGR277C is (putatively) involved in CoA synthesis. For many species this pathway does not appear to be resolved/complete.	YDL052C	YGR277C	COG0204	COG1019	5	0	312	30	6	20	0	0	347	26	Acidobacterium sp. Ellin345:10,Acinetobacter sp. ADP1:10,Agrobacterium tumefaciens:10,Anabaena variabilis:10,Anaeromyxobacter dehalogenans:10,Anaplasma marginale:10,Anaplasma phagocytophilum:10,Anopheles gambiae:11,Apis mellifera:11,Aquifex aeolicus:10,Arabidopsis thaliana:11,Aspergillus fumigatus:11,Aster yellows phytoplasma:10,Azoarcus sp. EbN1:10,Bacillus anthracis 0581:10,Bacillus anthracis P…	Aeropyrum pernix:00,Archaeoglobus fulgidus:01,Haloarcula marismortui:01,Halobacterium sp. NRC-1:00,Methanocaldococcus jannaschii:01,Methanococcoides burtonii:01,Methanococcus maripaludis:01,Methanopyrus kandleri:01,Methanosarcina acetivorans:01,Methanosarcina barkeri:01,Methanosarcina mazei:01,Methanosphaera stadtmanae:01,Methanothermobacter thermautotr.:01,Nanoarchaeum equitans:00,Natronomonas p…
Gene Displacement. The CoA synthesis protein YGR277C is not present in a number of species, and has possibly been replaced, as S.pombe appears to make CoA but misses a number of proteins from the CoA synthesis pathway, check Stolz et al. Euk Cell 2004	(YDR147W|YLR133W)	YGR277C	(COG0510|COG0510)	COG1019	203	0	114	30	6	20	0	0	347	26	Acidobacterium sp. Ellin345:00,Acinetobacter sp. ADP1:00,Agrobacterium tumefaciens:00,Anabaena variabilis:00,Anaeromyxobacter dehalogenans:00,Anaplasma marginale:00,Anaplasma phagocytophilum:00,Anopheles gambiae:11,Apis mellifera:11,Aquifex aeolicus:00,Arabidopsis thaliana:11,Aspergillus fumigatus:11,Aster yellows phytoplasma:00,Azoarcus sp. EbN1:00,Bacillus anthracis 0581:10,Bacillus anthracis P…	Aeropyrum pernix:00,Archaeoglobus fulgidus:01,Haloarcula marismortui:01,Halobacterium sp. NRC-1:00,Methanocaldococcus jannaschii:01,Methanococcoides burtonii:01,Methanococcus maripaludis:01,Methanopyrus kandleri:01,Methanosarcina acetivorans:01,Methanosarcina barkeri:01,Methanosarcina mazei:01,Methanosphaera stadtmanae:01,Methanothermobacter thermautotr.:01,Nanoarchaeum equitans:00,Natronomonas p…
	(YKL182W&YPL231W)	YGR277C	((COG0331&COG2030&COG4981)&(COG0304&COG0331&COG0736&COG4982))	COG1019	9	0	10	0	304	41	0	9	19	354	Bifidobacterium longum:10,Corynebacterium diphtheriae:10,Corynebacterium efficiens:10,Corynebacterium glutamicum:10,Corynebacterium jeikeium:00,Frankia sp. CcI3:00,Leifsonia xyli:00,Mycobact. tuberculosis CDC1551:10,Mycobact. tuberculosis H37Rv:10,Mycobacterium avium:10,Mycobacterium bovis:10,Mycobacterium leprae TN:10,Nocardia farcinica:10,Propionibacterium acnes:00,Streptomyces avermitilis:00,S…	Acidobacterium sp. Ellin345:00,Acinetobacter sp. ADP1:00,Aeropyrum pernix:00,Agrobacterium tumefaciens:00,Anabaena variabilis:00,Anaeromyxobacter dehalogenans:00,Anaplasma marginale:00,Anaplasma phagocytophilum:00,Anopheles gambiae:01,Apis mellifera:01,Aquifex aeolicus:00,Arabidopsis thaliana:01,Archaeoglobus fulgidus:01,Aspergillus fumigatus:11,Aster yellows phytoplasma:00,Azoarcus sp. EbN1:00,B…
	(YMR296C&YDR062W)	YGR277C	(COG0156&COG0156)	COG1019	77	0	240	30	6	10	0	10	347	26	Acidobacterium sp. Ellin345:10,Acinetobacter sp. ADP1:10,Agrobacterium tumefaciens:10,Anabaena variabilis:10,Anaeromyxobacter dehalogenans:10,Anaplasma marginale:10,Anaplasma phagocytophilum:10,Anopheles gambiae:11,Apis mellifera:11,Aquifex aeolicus:10,Arabidopsis thaliana:11,Aspergillus fumigatus:11,Aster yellows phytoplasma:00,Azoarcus sp. EbN1:10,Bacillus anthracis 0581:10,Bacillus anthracis P…	Aeropyrum pernix:00,Archaeoglobus fulgidus:01,Haloarcula marismortui:11,Halobacterium sp. NRC-1:00,Methanocaldococcus jannaschii:11,Methanococcoides burtonii:01,Methanococcus maripaludis:11,Methanopyrus kandleri:01,Methanosarcina acetivorans:01,Methanosarcina barkeri:01,Methanosarcina mazei:01,Methanosphaera stadtmanae:01,Methanothermobacter thermautotr.:01,Nanoarchaeum equitans:00,Natronomonas p…
Different metabolism: Chlamydia species miss a step of the pentose phosphate pathway that makes PRPP, and do not have the pathways that use PRPP either.	(YLR354C|YGR043C)	(YOL061W|YBL068W|YER099C|YHL011C|YKL181W)	(COG0176|COG0176)	(COG0462|COG0462|COG0462|COG0462|COG0462)	0	0	8	2	7	62	0	294	10	363	Chlamydia muridarum:10,Chlamydia trachomatis A/HAR-13:10,Chlamydia trachomatis D/UW-3/CX:10,Chlamydophila abortus:10,Chlamydophila caviae:11,Chlamydophila felis:11,Chlamydophila pneum. AR39:10,Chlamydophila pneum. CWL029:10,Chlamydophila pneum. J138:10,Chlamydophila pneum. TW-183:10,	Acidobacterium sp. Ellin345:11,Acinetobacter sp. ADP1:11,Aeropyrum pernix:01,Agrobacterium tumefaciens:11,Anabaena variabilis:11,Anaeromyxobacter dehalogenans:11,Anaplasma marginale:11,Anaplasma phagocytophilum:11,Anopheles gambiae:11,Apis mellifera:11,Aquifex aeolicus:11,Arabidopsis thaliana:11,Archaeoglobus fulgidus:01,Aspergillus fumigatus:11,Aster yellows phytoplasma:00,Azoarcus sp. EbN1:11,B…
Unexplained, the Chlamydophila have a metabolically isolated orotate phosphoribosyltransferase (COG0461)	(YML106W|YMR271C)	(YOL061W|YBL068W|YER099C|YHL011C|YKL181W)	(COG0461|COG0461)	(COG0462|COG0462|COG0462|COG0462|COG0462)	0	0	5	2	10	26	0	330	7	366	Chlamydophila abortus:10,Chlamydophila caviae:11,Chlamydophila felis:11,Chlamydophila pneum. AR39:10,Chlamydophila pneum. CWL029:10,Chlamydophila pneum. J138:10,Chlamydophila pneum. TW-183:10,	Acidobacterium sp. Ellin345:11,Acinetobacter sp. ADP1:11,Aeropyrum pernix:11,Agrobacterium tumefaciens:11,Anabaena variabilis:11,Anaeromyxobacter dehalogenans:11,Anaplasma marginale:11,Anaplasma phagocytophilum:11,Anopheles gambiae:11,Apis mellifera:11,Aquifex aeolicus:11,Arabidopsis thaliana:11,Archaeoglobus fulgidus:11,Aspergillus fumigatus:11,Aster yellows phytoplasma:00,Azoarcus sp. EbN1:11,B…
Multiple substrate specificities in the OG that contains YDR294C, the Archaea appear to have a different substrate specificity than yeast	YDR294C	YBR265W	COG0076	COG1028	0	0	5	8	16	181	0	163	13	360	Archaeoglobus fulgidus:11,Haloarcula marismortui:11,Halobacterium sp. NRC-1:11,Methanocaldococcus jannaschii:10,Methanococcoides burtonii:10,Methanococcus maripaludis:10,Methanopyrus kandleri:10,Methanosarcina acetivorans:11,Methanosarcina barkeri:11,Methanosarcina mazei:11,Methanosphaera stadtmanae:11,Methanothermobacter thermautotr.:10,Natronomonas pharaonis:11,	Acidobacterium sp. Ellin345:11,Acinetobacter sp. ADP1:11,Aeropyrum pernix:11,Agrobacterium tumefaciens:01,Anabaena variabilis:11,Anaeromyxobacter dehalogenans:01,Anaplasma marginale:01,Anaplasma phagocytophilum:01,Anopheles gambiae:11,Apis mellifera:11,Aquifex aeolicus:01,Arabidopsis thaliana:11,Aspergillus fumigatus:11,Aster yellows phytoplasma:00,Azoarcus sp. EbN1:01,Bacillus anthracis 0581:11,…
Different metabolism: Different lipid metabolism in Archaea relative to yeast(YDL052C)	YDR294C	YDL052C	COG0076	COG0204	6	0	20	0	5	186	0	156	26	347	Aeropyrum pernix:10,Archaeoglobus fulgidus:10,Haloarcula marismortui:10,Halobacterium sp. NRC-1:10,Methanocaldococcus jannaschii:10,Methanococcoides burtonii:10,Methanococcus maripaludis:10,Methanopyrus kandleri:10,Methanosarcina acetivorans:10,Methanosarcina barkeri:10,Methanosarcina mazei:10,Methanosphaera stadtmanae:10,Methanothermobacter thermautotr.:10,Nanoarchaeum equitans:00,Natronomonas p…	Acidobacterium sp. Ellin345:11,Acinetobacter sp. ADP1:11,Agrobacterium tumefaciens:01,Anabaena variabilis:11,Anaeromyxobacter dehalogenans:01,Anaplasma marginale:01,Anaplasma phagocytophilum:01,Anopheles gambiae:11,Apis mellifera:11,Aquifex aeolicus:01,Arabidopsis thaliana:11,Aspergillus fumigatus:11,Aster yellows phytoplasma:01,Azoarcus sp. EbN1:01,Bacillus anthracis 0581:11,Bacillus anthracis P…
	YER026C	YDL052C	COG1183	COG0204	0	0	13	0	18	160	0	182	13	360	Archaeoglobus fulgidus:10,Haloarcula marismortui:10,Halobacterium sp. NRC-1:10,Methanocaldococcus jannaschii:10,Methanococcoides burtonii:10,Methanococcus maripaludis:10,Methanopyrus kandleri:10,Methanosarcina acetivorans:10,Methanosarcina barkeri:10,Methanosarcina mazei:10,Methanosphaera stadtmanae:10,Methanothermobacter thermautotr.:10,Natronomonas pharaonis:10,	Acidobacterium sp. Ellin345:11,Acinetobacter sp. ADP1:11,Aeropyrum pernix:00,Agrobacterium tumefaciens:11,Anabaena variabilis:01,Anaeromyxobacter dehalogenans:11,Anaplasma marginale:11,Anaplasma phagocytophilum:11,Anopheles gambiae:01,Apis mellifera:01,Aquifex aeolicus:01,Arabidopsis thaliana:01,Aspergillus fumigatus:11,Aster yellows phytoplasma:11,Azoarcus sp. EbN1:11,Bacillus anthracis 0581:11,…
	YGR170W	YDL052C	COG0688	COG0204	3	0	10	0	18	100	0	242	13	360	Archaeoglobus fulgidus:10,Haloarcula marismortui:00,Halobacterium sp. NRC-1:10,Methanocaldococcus jannaschii:10,Methanococcoides burtonii:10,Methanococcus maripaludis:00,Methanopyrus kandleri:10,Methanosarcina acetivorans:10,Methanosarcina barkeri:10,Methanosarcina mazei:10,Methanosphaera stadtmanae:00,Methanothermobacter thermautotr.:10,Natronomonas pharaonis:10,	Acidobacterium sp. Ellin345:11,Acinetobacter sp. ADP1:11,Aeropyrum pernix:00,Agrobacterium tumefaciens:11,Anabaena variabilis:01,Anaeromyxobacter dehalogenans:11,Anaplasma marginale:11,Anaplasma phagocytophilum:11,Anopheles gambiae:11,Apis mellifera:11,Aquifex aeolicus:01,Arabidopsis thaliana:11,Aspergillus fumigatus:11,Aster yellows phytoplasma:11,Azoarcus sp. EbN1:11,Bacillus anthracis 0581:11,…
Multiple substrate specificities in the same orthologous group: Likely the result of a different substrate specificity in the orthologous group of YGR007W: the archaea have a glycerol-3-phosphate citydyl transferase in that orthologous group while other species have a choline-phosphate citidyl transferase in that group	YGR007W	YDL052C	COG0615	COG0204	1	0	25	0	5	265	0	77	26	347	Aeropyrum pernix:10,Archaeoglobus fulgidus:10,Haloarcula marismortui:10,Halobacterium sp. NRC-1:10,Methanocaldococcus jannaschii:10,Methanococcoides burtonii:10,Methanococcus maripaludis:10,Methanopyrus kandleri:10,Methanosarcina acetivorans:10,Methanosarcina barkeri:10,Methanosarcina mazei:10,Methanosphaera stadtmanae:10,Methanothermobacter thermautotr.:10,Nanoarchaeum equitans:00,Natronomonas p…	Acidobacterium sp. Ellin345:01,Acinetobacter sp. ADP1:01,Agrobacterium tumefaciens:01,Anabaena variabilis:01,Anaeromyxobacter dehalogenans:01,Anaplasma marginale:01,Anaplasma phagocytophilum:01,Anopheles gambiae:11,Apis mellifera:11,Aquifex aeolicus:11,Arabidopsis thaliana:11,Aspergillus fumigatus:11,Aster yellows phytoplasma:01,Azoarcus sp. EbN1:01,Bacillus anthracis 0581:01,Bacillus anthracis P…
	YNL169C	YDL052C	COG0688	COG0204	3	0	10	0	18	100	0	242	13	360	Archaeoglobus fulgidus:10,Haloarcula marismortui:00,Halobacterium sp. NRC-1:10,Methanocaldococcus jannaschii:10,Methanococcoides burtonii:10,Methanococcus maripaludis:00,Methanopyrus kandleri:10,Methanosarcina acetivorans:10,Methanosarcina barkeri:10,Methanosarcina mazei:10,Methanosphaera stadtmanae:00,Methanothermobacter thermautotr.:10,Natronomonas pharaonis:10,	Acidobacterium sp. Ellin345:11,Acinetobacter sp. ADP1:11,Aeropyrum pernix:00,Agrobacterium tumefaciens:11,Anabaena variabilis:01,Anaeromyxobacter dehalogenans:11,Anaplasma marginale:11,Anaplasma phagocytophilum:11,Anopheles gambiae:11,Apis mellifera:11,Aquifex aeolicus:01,Arabidopsis thaliana:11,Aspergillus fumigatus:11,Aster yellows phytoplasma:11,Azoarcus sp. EbN1:11,Bacillus anthracis 0581:11,…
Gene Displacement: most species have another protein involved in fatty acid synthesis (FASN) than the yeast YKL182W+YPL231(Fas1, Fas2)	YGR007W	(YKL182W&YPL231W)	COG0615	((COG0331&COG2030&COG4981)&(COG0304&COG0331&COG0736&COG4982))	252	0	92	9	10	9	0	1	353	20	Acidobacterium sp. Ellin345:00,Acinetobacter sp. ADP1:00,Aeropyrum pernix:10,Agrobacterium tumefaciens:00,Anabaena variabilis:00,Anaeromyxobacter dehalogenans:00,Anaplasma marginale:00,Anaplasma phagocytophilum:00,Anopheles gambiae:10,Apis mellifera:10,Aquifex aeolicus:10,Arabidopsis thaliana:10,Archaeoglobus fulgidus:10,Aspergillus fumigatus:11,Aster yellows phytoplasma:00,Azoarcus sp. EbN1:00,B…	Bifidobacterium longum:11,Corynebacterium diphtheriae:01,Corynebacterium efficiens:01,Corynebacterium glutamicum:01,Corynebacterium jeikeium:00,Frankia sp. CcI3:00,Leifsonia xyli:00,Mycobact. tuberculosis CDC1551:01,Mycobact. tuberculosis H37Rv:01,Mycobacterium avium:01,Mycobacterium bovis:01,Mycobacterium leprae TN:01,Nocardia farcinica:01,Propionibacterium acnes:00,Streptomyces avermitilis:00,S…
	(YHL003C|YKL008C)	(YKL182W&YPL231W)	(COG5058|COG5058)	((COG0331&COG2030&COG4981)&(COG0304&COG0331&COG0736&COG4982))	2	0	24	9	328	10	0	0	35	338	Anopheles gambiae:10,Apis mellifera:00,Arabidopsis thaliana:10,Aspergillus fumigatus:11,Bos taurus:10,Caenorhabditis elegans:10,Candida glabrata:11,Canis familiaris:10,Ciona intestinalis:10,Cryptosporidium hominis:00,Cyanidioschyzon merolae:10,Danio rerio:10,Debaryomyces hansenii:11,Dictyostelium discoideum:10,Drosophila melanogaster:10,Encephalitozoon cuniculi:10,Eremothecium gossypii:11,Filobas…	Acidobacterium sp. Ellin345:00,Acinetobacter sp. ADP1:00,Aeropyrum pernix:00,Agrobacterium tumefaciens:00,Anabaena variabilis:00,Anaeromyxobacter dehalogenans:00,Anaplasma marginale:00,Anaplasma phagocytophilum:00,Aquifex aeolicus:00,Archaeoglobus fulgidus:00,Aster yellows phytoplasma:00,Azoarcus sp. EbN1:00,Bacillus anthracis 0581:00,Bacillus anthracis Porton:00,Bacillus anthracis Sterne:00,Baci…
Unexplained, possibly a gene displacement of the Phosphopantetheine:protein transferase (YPL148C) in the higher eukaryotes	YHR123W	YPL148C	COG5050	COG0736	1	0	23	11	95	241	0	2	35	338	Anopheles gambiae:10,Apis mellifera:10,Arabidopsis thaliana:10,Aspergillus fumigatus:11,Bos taurus:10,Caenorhabditis elegans:10,Candida glabrata:11,Canis familiaris:10,Ciona intestinalis:10,Cryptosporidium hominis:10,Cyanidioschyzon merolae:10,Danio rerio:10,Debaryomyces hansenii:11,Dictyostelium discoideum:11,Drosophila melanogaster:10,Encephalitozoon cuniculi:10,Eremothecium gossypii:11,Filobas…	Acidobacterium sp. Ellin345:01,Acinetobacter sp. ADP1:00,Aeropyrum pernix:00,Agrobacterium tumefaciens:01,Anabaena variabilis:00,Anaeromyxobacter dehalogenans:01,Anaplasma marginale:01,Anaplasma phagocytophilum:01,Aquifex aeolicus:01,Archaeoglobus fulgidus:00,Aster yellows phytoplasma:00,Azoarcus sp. EbN1:01,Bacillus anthracis 0581:01,Bacillus anthracis Porton:01,Bacillus anthracis Sterne:01,Baci…
	(YHL003C|YKL008C)	YPL148C	(COG5058|COG5058)	COG0736	2	0	22	11	95	243	0	0	35	338	Anopheles gambiae:10,Apis mellifera:00,Arabidopsis thaliana:10,Aspergillus fumigatus:11,Bos taurus:10,Caenorhabditis elegans:10,Candida glabrata:11,Canis familiaris:10,Ciona intestinalis:10,Cryptosporidium hominis:00,Cyanidioschyzon merolae:10,Danio rerio:10,Debaryomyces hansenii:11,Dictyostelium discoideum:11,Drosophila melanogaster:10,Encephalitozoon cuniculi:10,Eremothecium gossypii:11,Filobas…	Acidobacterium sp. Ellin345:01,Acinetobacter sp. ADP1:00,Aeropyrum pernix:00,Agrobacterium tumefaciens:01,Anabaena variabilis:00,Anaeromyxobacter dehalogenans:01,Anaplasma marginale:01,Anaplasma phagocytophilum:01,Aquifex aeolicus:01,Archaeoglobus fulgidus:00,Aster yellows phytoplasma:00,Azoarcus sp. EbN1:01,Bacillus anthracis 0581:01,Bacillus anthracis Porton:01,Bacillus anthracis Sterne:01,Baci…
Different metabolism: YDR127W is part of shikimate/chorismate synthesis. Chorismate is require for ubiquinone synthesis. Humans do not have the shikimate synthesis pathway, and apparently obtain chorismate/tryptophane via their diet	YML110C	YDR127W	COG2226	(COG0128&COG0169&COG0337&COG0703&COG0710)	50	0	224	78	0	21	0	0	352	21	Acidobacterium sp. Ellin345:11,Acinetobacter sp. ADP1:11,Aeropyrum pernix:00,Agrobacterium tumefaciens:10,Anabaena variabilis:10,Anaeromyxobacter dehalogenans:10,Anaplasma marginale:10,Anaplasma phagocytophilum:10,Anopheles gambiae:10,Apis mellifera:10,Aquifex aeolicus:10,Arabidopsis thaliana:11,Archaeoglobus fulgidus:00,Aspergillus fumigatus:11,Aster yellows phytoplasma:00,Azoarcus sp. EbN1:11,B…	Enterococcus faecalis:01,Lactococcus lactis:01,Streptococcus agalactiae 2603VR:01,Streptococcus agalactiae A909:01,Streptococcus agalactiae NEM316:01,Streptococcus mutans UA159:01,Streptococcus pneumoniae R6:01,Streptococcus pneumoniae TIGR4:01,Streptococcus pyogenes 700294:01,Streptococcus pyogenes MGAS10270:01,Streptococcus pyogenes MGAS10394:01,Streptococcus pyogenes MGAS10750:01,Streptococcus…
Multiple substrate specificities in the same orthologous group: The Archaeal trpE (tryptophane biosynthesis) falls into the orthologous group (COG2226) that also contains para-aminobenzoate synthetase component I which in turn feeds into ubiquinone biosynthesis in yeast.	YNR033W	YMR113W	(COG0147&COG0512)	COG0285	2	0	18	6	30	48	0	269	26	347	Aeropyrum pernix:10,Archaeoglobus fulgidus:10,Haloarcula marismortui:11,Halobacterium sp. NRC-1:11,Methanocaldococcus jannaschii:10,Methanococcoides burtonii:10,Methanococcus maripaludis:10,Methanopyrus kandleri:10,Methanosarcina acetivorans:10,Methanosarcina barkeri:10,Methanosarcina mazei:10,Methanosphaera stadtmanae:10,Methanothermobacter thermautotr.:10,Nanoarchaeum equitans:00,Natronomonas p…	Acidobacterium sp. Ellin345:11,Acinetobacter sp. ADP1:11,Agrobacterium tumefaciens:11,Anabaena variabilis:11,Anaeromyxobacter dehalogenans:11,Anaplasma marginale:01,Anaplasma phagocytophilum:01,Anopheles gambiae:01,Apis mellifera:01,Aquifex aeolicus:11,Arabidopsis thaliana:11,Aspergillus fumigatus:11,Aster yellows phytoplasma:00,Azoarcus sp. EbN1:11,Bacillus anthracis 0581:11,Bacillus anthracis P…
